# Supplementary material for: Brain metastases in resected non-small cell lung cancer: The impact of different tyrosine kinase inhibitors
Source: PLoS One. 2019 May 2;14(5):e0215923. doi: 10.1371/journal.pone.0215923 (PMC6497246; doi:10.1371/journal.pone.0215923)
Supplement: S1 Dataset — (XLSX) [file pone.0215923.s004.xlsx]

## Sheet: sheet 1
Patients with BM (n= 36)
No	Age	age_mod	Sex	Site	DFS	OS	Relapse	pTNM	pStage	CT	RT	Tumorsize	size	size_2cm	LVS	VPI	CEA	operation_A	smoking	Survive(0=dead)	postopCEA	relapseCEA5	EGFRmutation	GGO	EGFRTEST	Sur‎.after.mets	TKI	TKI_1vs2
1	61	1	1	LUL	12.0246	31.2115	brain	2 2 0	3A	1	1	1.2x0.8x0.6	1.2	1	1	1	14.47	lobectomy	Y	1	2.4	1	Wild type	1	1	19.1869	0	#NULL!
2	58	1	1	RLL	17.807	24.9363	brain	3 2 0	3A	1	1	3.8x2.8x2.5	3.8	2	0	0	16.61	lobectomy	E	1	5.24	2	Exon 19 deletion	1	2	7.12936	0	#NULL!
3	64	1	1	RUL	4.00821	8.21355	brain (cerebellum)	2b 2 0	3A	1	0	5.1x4x4	5.1	2	0	0	25.33	lobectomy	Y	0	#NULL!	#NULL!	NKA	0.896057	#NULL!	4.20534	0	#NULL!
4	86	2	1	LUL	11.7947	16.4928	lung, spine,brain	1a 0 0	1A	0	0	2x1.5x1.5	2	2	0	0	1.99	wedge	E	0	1.99	#NULL!	wild type	0.46114	1	4.69815	0	#NULL!
5	70	2	2	LLL	19.5483	27.5318	L.N and brain, bone	2a 1 0	2A	1	0	3.5X1.8X1.3	3.5	2	1	0	1.41	lobectomy	N	1	1.33	2	Exon 19 deletion	1	2	7.98357	Tarceva	1
6	65	2	2	RUL	17.1828	42.9405	Brain, bone	1b 0 0	1A	1	1	2.5x2x1.7	2.5	2	0	0	6.98	lobectomy	N	0	#NULL!	#NULL!	NKA	0.932384	#NULL!	25.7577	Iressa	1
7	49	1	2	LUL	10.2505	15.6715	lung, brain	1b 2 0	3A	1	1	3x2.5X1	3	2	1	0	1.45	lobectomy	N	0	0.92	1	Exon 19 deletion	1	2	5.42094	Iressa	1
8	47	1	2	RUL	46.2259	69.9466	lung, bone, brain	1a 2 0	3A	1	1	1.3x1x0.9	1.3	1	1	0	3.74	lobectomy	N	1	4.15	2	Exon 19 deletion	0.292135	2	23.7207	Iressa	1
9	56	1	1	LLL	35.8439	45.9302	Liver, brain	1b 0 0	1A	0	0	2.1x1.5	2.1	2	0	0	1.7	lobectomy	E	0	1.84	1	wild type	1	1	10.0862	Tarceva	1
10	53	1	1	RUL	38.8665	80.3943	lung to lung, brain	1a 0 0	1A	0	0	1.9x 1.7x1.5	1.9	1	0	0	1.43	lobectomy	Y	1	1.16	1	T790M/Exon21?	0.870647	2	41.5277	Tarceva/Tagrisso	2
11	54	1	2	LUL	9.26489	39.8522	lung to lung,brain	2a 0 0	1B	0	0	4.5x4x3	4.5	2	0	0	6.06	lobectomy	N	0	#NULL!	2	NKA	1	#NULL!	30.5873	Giotrif	2
12	49	1	2	LUL	50.1684	81.4127	local, brain, spine	1b 0 0	1A	1	0	L't: 3x2x2	3	2	0	0	1.49	wedge	N	0	#NULL!	2	NKA	0.876506	#NULL!	31.2444	Iressa	1
13	62	1	1	RLL	16.2628	18.9897	Brain, lung	2a 0 0	1B	1	0	3.4 x 2.5 x 2.5	3.4	2	1	0	1.49	lobectomy	Y	0	#NULL!	#NULL!	NKA	0.95092	#NULL!	2.7269	0	#NULL!
14	60	1	1	LUL	12.9117	31.8686	brain	1b 0 0	1A	1	0	2.2x1.5x1.2	2.2	2	1	0	6.85	lobectomy	E	0	#NULL!	2	NKA	0.833333	#NULL!	18.9569	Iressa	1
15	74	2	1	RLL	28.5832	78.1273	brain	4 1 0	3A	1	0	1.8x1.3	1.8	1	0	1	#NULL!	lobectomy	E	0	2.58	2	NKA	0.956	#NULL!	49.5441	0	#NULL!
16	43	1	1	RUL	18.6612	35.5811	mediastinal L.N,Brain	3 1 0	3A	1	0	3.2x1x1	3.2	2	0	0	2.52	lobectomy	Y	0	12.51	2	wild type	0.750988	1	16.9199	Iressa	1
17	42	1	1	LUL	10.7762	21.5195	brain	2a 1 0	2A	1	0	2.5x2x1.8	2.5	2	1	1	1.87	lobectomy	N	1	1.6	2	Exon 20 insertion	0.501887	2	10.7433	0	#NULL!
18	53	1	2	LUL	7.19507	19.3183	neck LN, brain	2a 2 0	3A	0	0	3.9X3.5X1.5	3.9	2	1	0	1.2	lobectomy	N	1	0.88	1	Exon21-> T790M	0.915888	2	12.1232	Iressa/Tarceva	1
19	50	1	2	RUL	33.807	77.4045	brain	1b 0 0	1A	0	0	2.6x1.8x1.5	2.6	2	1	0	1.37	lobectomy	N	1	1.37	2	Exon 19 deletion	0.897872	2	43.5975	Iressa	1
20	50	1	2	RLL	12.6817	149.552	Brain	2a 0 0	1B	1	1	4.5x4x3.5	4.5	2	0	0	8.04	bilobectomy	N	1	#NULL!	1	NKA	0.95881	#NULL!	136.871	0	#NULL!
21	81	2	1	RLL	18.7926	22.4394	brain	2b 0 0	2A	1	0	5x4.5x2.5	5	2	0	0	6.17	lobectomy	E	1	4.39	#NULL!	wild type	1	1	3.64682	0	#NULL!
22	63	1	2	LUL	22.9322	52.271	brain and bone	2a 1 0	2A	1	0	5.8x4.5x2.8	5.8	2	0	0	11.76	lobectomy	N	1	3.92	2	Exon 19 deletion	0.90689	2	29.3388	Giotrif	2
23	64	1	1	RLL	28.3532	47.3429	brain	2b 0 0	1B	0	0	4.8x3x2.5	4.8	2	0	0	3.22	lobectomy	Y	1	#NULL!	2	Exon 21 mutation	0	2	18.9897	Giotrif	2
24	43	1	2	LLL	24.9692	65.0842	brain	1a 1 0	2A	1	0	1.7x1.1	1.7	1	0	0	2.22	lobectomy	N	1	0.75	1	Exon 19 deletion	0.560811	2	40.115	Iressa/Giotrif	2
25	63	1	2	LUL	10.2505	50.8912	brain; spine (at initial diagnosis)	1b 2 0	3A	1	1	3x2x2	3	2	0	0	25.97	lobectomy	N	0	#NULL!	#NULL!	NKA	#NULL!	#NULL!	40.6407	0	#NULL!
26	68	2	1	RUL	11.3347	11.9589	brain; eyeball	2b 0 0	2A	1	0	6 x 5 x 4.5	6	2	0	0	1.12	lobectomy	Y	0	#NULL!	#NULL!	NKA	0.984127	#NULL!	0.62423	0	#NULL!
27	56	1	1	RUL	16.46	49.2156	Brain	1b 2 0	3A	1	0	2.8x2.6x2	2.8	2	0	0	2.9	lobectomy	Y	1	#NULL!	1	Exon 19 deletion	0.978571	2	32.7556	Giotrif	2
28	60	1	2	LUL	66.2341	71.1622	brain	3 0 0	2B	1	0	0.5	0.5	1	0	0	#NULL!	lobectomy	Y	0	#NULL!	2	NKA	0.871875	#NULL!	4.92813	Tarceva	1
29	53	1	1	RLL	14.9158	40.115	Brain, lung	1b 1 0	2A	1	0	2.58	2.58	2	1	0	3.02	lobectomy	Y	0	#NULL!	1	wild type	0.830287	1	25.1992	Nivolumab	#NULL!
30	47	1	2	RUL	34.2012	76.2546	Mediastinal L.N, Brain	2a 0 0	1B	1	0	2.76x1.42	2.76	2	0	0	2.43	lobectomy	N	1	1.34	#NULL!	Exon 19 deletion	0.761905	2	42.0534	Iressa/Tarceva	1
31	72	2	1	LUL	5.65092	9.13347	brain	1a 2 0	3A	1	0	1.8x1.6x1.1	1.8	1	1	0	1.46	wedge	Y	0	#NULL!	#NULL!	NKA	0.783069	#NULL!	3.48255	0	#NULL!
32	56	1	1	LUL	8.44353	58.4148	LN, brain (PET)	1a 0 0	1A	1	1	1.5 x 1.2 x 1	1.5	1	0	0	#NULL!	lobectomy	N	0	#NULL!	1	NKA	0.810811	#NULL!	49.9713	0	#NULL!
33	50	1	1	RUL	26.0534	32.8214	brain, bone	1b 2 0	3A	1	1	2.1	2.1	2	0	0	#NULL!	lobectomy	Y	0	#NULL!	#NULL!	NKA	1	#NULL!	6.76797	0	#NULL!
34	59	1	2	LLL	29.7002	97.4456	brain	1a 2 0	3A	1	1	1.2x1.2x1	1.2	1	1	0	23.26	lobectomy	N	1	#NULL!	2	NKA	0.934579	#NULL!	67.7454	Iressa/Tarceva/Giotrif	2
35	53	1	2	RUL	6.70226	8.9692	Brain, Spine, liver	1b 0 0	1A	0	0	3.5X2.2X1.8	2.4	2	0	0	1.81	lobectomy	Y	0	#NULL!	2	Wild type	0.86	1	2.26694	0	#NULL!
36	65	2	2	RLL	21.3881	73.7577	lung	1b 0 0	1A	0	0	2.5x1.6x0.5	2.5	2	0	0	10	lobectomy	Y	0	41.4	2	Exon 19mutation	0.842623	2	52.3696	Iressa	1

## Sheet: sheet 2
Patients with other sites of mets (n=123)
No.	smoking	Age	age_mod	Sex	Site	DFS_mod	OS_mod	Relapse	pTNM	pStage	pStage_mod	T_stage	N_stage	CT	RT	size_2cm	LVS	VPI	location	CEA	PS	Survive(0=dead)	postopCEA	RelapseCEA	GGO	EGFRTEST	Surv_After_Mets	TKI	TKI_1vs2
1	Y	62	1	1	LLL	4.3039	7.77	bone	2a 0 0	1B	1	2	0	0	0	2	0	0	1	3.21	0	0	1.82	2.17	1	#NULL!	3.21971		#NULL!
2	Y	80	2	1	RML	4.36961	8.57495	lung	1a 0 0	1A	1	1	0	0	0	1	0	0	1	3.32	1	0	#NULL!	3.41	0.829268	#NULL!	4.20534		#NULL!
3	Y	61	1	1	LUL	4.43532	10.5333	pleura	1a 2 0	3A	3	1	2	1	1	2	1	0	1	<1.0	0	0	#NULL!	#NULL!	0.944444	#NULL!	5.94661		#NULL!
4	Y	62	1	1	LUL	5.4538	10.77	bone meta (TMJ)	3 0 0	2B	2	3	0	1	1	2	0	0	1	3.51	0	0	#NULL!	#NULL!	1	#NULL!	5.12526		#NULL!
5	N	54	1	1	RUL	9.3963	11.1704	Lung	1b 2 0	3A	3	1	2	1	1	2	0	0	1	2.23	1	0	4.68	5.74	0.951542	2	1.77413	Giotrif	2
6	N	73	2	2	LLL	4.33676	11.8	pleura	3 2 0	3A	3	3	2	1	1	2	0	0	2	23.80	0	0	#NULL!	#NULL!	0.91446	#NULL!	7.29363		#NULL!
7	Y	57	1	1	RUL	11.8604	13.2667	Kidney, Lung,bone	2a 0 0	1B	1	2	0	0	0	2	0	0	1	3.66	0	0	#NULL!	8.21	0.931034	#NULL!	1.05133		#NULL!
8	Y	41	1	1	RLL	4.33676	13.2731	lung and thyroid	2a 1 0	2A	2	2	1	1	0	2	0	0	1	10.06	0	1	2.51	10.58	0.969789	1	8.93634		#NULL!
9	Y	75	2	1	RUL	6.6694	13.6333	lung	1b 0 0	1A	1	1	0	0	0	2	1	0	2	4.55	1	0	#NULL!	#NULL!	0.883268	#NULL!	0		#NULL!
10	Y	52	1	1	LUL	6.96509	13.7	LN,Liver	1a 0 0	1A	1	1	0	1	1	2	0	0	1	89.98	0	0	#NULL!	#NULL!	0.953782	#NULL!	4.6653	Iressa	1
11	N	78	2	2	RUL	13.1417	13.7	lung, hilar	1a 2 0	3A	3	1	2	1	0	1	1	0	2	7.28	2	0	#NULL!	#NULL!	0.861789	#NULL!	0	Tarceva	1
12	Y	53	1	1	LUL	7.95072	14.1273	mediastinum LN	3 2 0	3A	3	3	2	1	1	2	0	0	1	1.43	0	0	#NULL!	#NULL!	1	#NULL!	6.17659		#NULL!
13	Y	48	1	1	RUL	3.38398	14.7667	liver, lung, bone(CT)	1a 0 0	1A	1	1	0	1	0	1	1	0	1	1.09	1	0	#NULL!	#NULL!	1	#NULL!	10.8747		#NULL!
14	Y	76	2	1	RLL	12.4517	15	lung and LN	2a 0 0	1B	1	2	0	0	0	2	0	0	1	3.24	1	0	#NULL!	#NULL!	0.938202	#NULL!	0.229979		#NULL!
15	N	53	1	1	LUL	6.01232	15.57	spine	3 1 0	3A	3	3	1	1	0	2	0	0	1	3.94	0	0	2.29	3.77	1	#NULL!	5.68378		#NULL!
16	Y	77	2	1	RUL	8.83778	16.63	adrenal glands	2 0 0	1B	1	2	0	1	0	2	0	0	1	133.2	1	0	#NULL!	#NULL!	0.872861	1	6.37372		#NULL!
17	Y	57	1	1	RUL	10.3162	17.8667	RML , RLL	3 0 0	2B	2	3	0	0	0	2	0	0	1	4.01	0	0	#NULL!	#NULL!	1	#NULL!	5.22382		#NULL!
18	N	78	2	1	LUL	9.00205	18.8912	lung	2a 0 0	1B	1	2	0	1	0	2	0	1	1	1.92	1	1	1.54	5.51	0.923567	2	9.88912	Iressa	1
19	N	82	2	2	RML	8.90349	19.2333	lung	1b 0 0	1A	1	1	0	0	0	2	0	0	2	11.98	1	0	16.24	16.24	1	1	9.36345		#NULL!
20	Y	88	2	2	LLL	15.77	19.9	L.N	1a 0 0	1A	1	1	0	0	0	2	1	0	2	2.78	1	0	#NULL!	5.93	1	#NULL!	3.5154		#NULL!
21	Y	73	2	2	LUL	10.2505	21.3881	LUL, rib ,T5 (by PET)	2a 2 0	3A	3	2	2	1	1	2	0	0	1	3.63	1	0	#NULL!	#NULL!	0.897222	#NULL!	11.1376		#NULL!
22	Y	73	2	1	LUL	7.26078	23.2667	lung	1b 0 0	1A	1	1	0	0	0	2	0	0	2	3.89	0	0	2.82	2.37	1	1	15.8357		#NULL!
23	N	64	1	2	RLL	7.16222	23.2667	pleura, lung, pericardium	2b 0 0	2A	2	2	0	1	0	2	1	0	1	1.48	0	0	#NULL!	4.01	0.911032	1	15.7372		#NULL!
24	Y	68	2	1	RUL	8.67351	23.7333	lung	2a 2 0	3A	3	2	2	1	1	2	1	0	1	20.94	1	0	6.75	46.63	0.941176	1	16.2957		#NULL!
25	Y	56	1	1	RUL	11.3018	25.1	lung and Pleura	3 0 0	2B	2	3	0	1	1	2	0	0	1	2.28	0	0	0.56	2.12	1	1	13.1745		#NULL!
26	Y	52	1	1	LUL	25.93	25.9333	lung	2b 1 0	2B	2	2	1	0	1	2	0	0	1	4.03	0	0	#NULL!	#NULL!	#NULL!	#NULL!	#NULL!		#NULL!
27	Y	54	1	1	RUL	23.2279	26.1667	liver	2b 1 0	2B	2	2	1	1	0	2	0	0	1	<1.0	0	0	#NULL!	#NULL!	0.748691	#NULL!	2.56263		#NULL!
28	N	62	1	2	LUL	20.7967	26.3667	pleura	1a 0 0	1A	1	1	0	1	0	1	0	1	2	1.65	0	0	2.26	2.23	1	2	5.15811	Iressa/Tarceva	1
29	Y	67	2	1	RLL	13.306	27.5318	lung	2a 0 0	1B	1	2	0	1	1	2	0	0	1	2.06	1	0	#NULL!	#NULL!	0.940741	1	14.2259		#NULL!
30	N	75	2	2	LUL	6.70226	27.6333	lung	4 0 0	3A	3	4	0	1	1	2	1	0	1	5.9	0	0	#NULL!	#NULL!	1	#NULL!	20.3696		#NULL!
31	Y	66	2	1	RLL	10.3162	28.03	lung	3 0 0	2B	2	3	0	1	0	2	1	0	1	1.51	1	0	0.99	3.01	0.879064	#NULL!	17.5441		#NULL!
32	Y	67	2	1	RUL	8.83778	28.8	adrenal gland	2a0 0	1B	1	2	0	0	0	2	0	0	1	>100	1	0	#NULL!	#NULL!	1	1	6.37372		#NULL!
33	Y	56	1	1	RUL	15.6057	29.2074	lung	1a 0 0	1A	1	1	0	0	0	1	0	0	2	2.87	0	1	5.84	#NULL!	1	1	13.6016		#NULL!
34	N	65	2	2	RML	23.3922	29.3717	lung	2b 0 0	2A	2	2	0	1	0	2	0	0	1	1.84	1	1	#NULL!	#NULL!	0.95122	1	5.97947		#NULL!
35	N	66	2	2	LUL	8.83778	29.6333	lung	1b 2 0	3A	3	1	2	1	1	2	1	0	1	33.97	0	0	9.53	25.19	0.819549	2	20.4025	Tarceva	1
36	N	57	1	2	RLL	19.5811	29.6345	lung	1a 0 0	1A	1	1	0	1	0	1	0	0	1	2.2	0	1	1.27	2.07	0.737089	1	10.0534		#NULL!
37	Y	53	1	1	LUL	22.078	29.7331	mediastinal L.N	1a 2 0	3A	3	1	2	1	1	2	1	0	2	0.78	0	1	#NULL!	#NULL!	0.272277	1	7.65503		#NULL!
38	N	73	2	2	RUL	8.54209	30.5544	pleural effusion	1a 0 0	1A	1	1	0	0	0	1	0	0	1	1.64	1	1	#NULL!	1.13	0.875	2	22.0123	Iressa/Tarceva	1
39	N	72	2	1	RLL	27.5975	30.6333	lung	4 0 0	3A	3	4	0	1	0	2	1	0	1	<1	1	0	0.87	1.78	0.981516	#NULL!	2.03696	Tarceva	1
40	N	78	2	2	LLL	8.80493	31.3333	Pleural effusion	1b 0 0	1A	1	1	0	0	0	2	0	0	1	1.47	1	0	1.47	1.86	0.888889	2	21.3552	Tarceva	1
41	Y	70	2	1	LUL	30.1602	31.4667	lung	1a 2 0	3A	3	1	2	0	0	1	0	0	2	0.63	0	1	0.98	1.16	0.626168	2	0.854209	no use of TKI	#NULL!
42	N	67	2	1	LUL	23.2608	32.4271	lung	2a 2 0	3A	3	2	2	1	1	2	0	0	1	6.38	1	1	1.93	2.03	1	1	9.16632		#NULL!
43	Y	43	1	1	RUL	9.42916	32.4333	lung	31 0	3A	3	3	1	1	0	2	1	0	1	18.89	0	1	3.02	#NULL!	1	1	22.2752		#NULL!
44	Y	67	2	1	LUL	22.8994	32.7	neck LN	2a 1 0	2A	2	2	1	1	1	2	1	0	1	14.02	1	0	3.85	#NULL!	0.936795	#NULL!	9.19918		#NULL!
45	Y	52	1	1	RLL	7.78645	32.9856	lung	1b 2 0	3A	3	1	2	1	1	2	1	0	1	2.42	1	1	1.04	51.91	1	2	25.1992	Giotrif	2
46	N	51	1	2	LLL	13.0431	33.0842	Mediastinal L.N., Pleural	1b 0 0	1A	1	1	0	1	0	2	0	0	1	<1.0	0	0	#NULL!	#NULL!	1	#NULL!	20.0411		#NULL!
47	N	73	2	2	RUL	6.63655	33.2813	bone, lung	3 0 0	2A	2	3	0	1	1	1	0	1	1	4.01	0	0	2.98	12.86	1	1	26.6448		#NULL!
48	Y	65	2	1	LUL	14.883	33.3799	lung	3 0 0	2B	2	3	0	1	0	2	0	0	1	4.9	0	1	#NULL!	55.35	0.520362	1	18.4969		#NULL!
49	N	66	2	2	LUL	23.885	33.5441	lung	1b 0 0	1A	1	1	0	0	0	2	0	0	1	1.58	0	1	1.25	1.25	0.945205	2	9.65914	Iressa	1
50	N	52	1	2	LUL	12.1232	35.3511	adrenal gland	2a 0 0	1B	1	2	0	1	0	2	0	0	1	19.42	0	1	1.63	7.56	0.745875	2	23.2279	Iressa/Giotrif	2
51	Y	70	2	1	LUL	30.6201	36.4667	lung, adrenal gland, mediastinal LN	3 0 0	2B	2	3	0	0	0	2	0	0	2	17.91	0	0	#NULL!	#NULL!	1	#NULL!	5.32238		#NULL!
52	N	64	1	2	RUL	16.0657	36.8953	lung	1a 2 0	3A	3	1	2	1	1	1	1	0	2	0.85	1	1	0.61	1.17	0.758294	1	20.8296		#NULL!
53	N	78	2	1	LUL	19.7125	37.33	left chest wall effusion	2a 0 0	1B	1	2	0	0	0	2	0	0	1		1	0	#NULL!	70.13	0.780488	1	17.0842		#NULL!
54	Y	51	1	1	LUL	12.5503	37.6181	liver	2a 0 0	1B	1	2	0	0	0	2	0	0	1	1.31	0	1	1.59	1.52	0.855524	1	25.0678		#NULL!
55	N	61	1	1	LLL	12.9117	39.9507	pleural effusion	1b 2 0	3A	3	1	2	1	1	2	0	0	1	8.51	0	1	2.61	5.21	0.864662	2	27.039	Giotrif	2
56	N	48	1	2	RML	8.31211	40.115	lung	1b 0 0	1A	1	1	0	0	0	2	0	0	1	2.08	0	1	1.02	1.02	0.859107	2	31.8029	Giotrif	2
57	N	49	1	2	LLL	7.12936	40.1807	Bone, liver	2 2 0	3A	3	2	2	1	1	2	0	0	1	1.11	0	1	1.37	#NULL!	0.86	1	33.0513		#NULL!
58	N	78	2	2	RUL	26.1191	40.27	lung	1b 0 0	1A	1	1	0	0	0	2	0	0	2	2.18	1	0	#NULL!	#NULL!	0.883598	#NULL!	13.5359		#NULL!
59	Y	80	2	1	RLL	17.7413	40.8333	CEA increased	1b 2 0	3A	3	1	2	1	1	2	1	0	2	6.55	1	0	5.29	8.93	0.882353	1	3.67967		#NULL!
60	Y	62	1	1	LLL	32.4271	41.2649	lung	1a 0 0	1A	1	1	0	0	0	1	0	0	1	3.87	0	0	2.09	4.57	0.682927	#NULL!	8.83778		#NULL!
61	N	67	2	2	RML	22.9322	41.3667	lung	2b 0 0	2A	2	2	0	1	0	2	0	0	1	9.869	1	1	2.1	4.87	0.938298	2	17.8727	Iressa/Tarceva	1
62	N	62	1	2	RUL	11.499	41.3963	lung	2a 0 0	1B	1	2	0	1	0	2	0	0	1	1.54	0	1	0.61	2.34	0.635659	2	29.8973	Iressa	1
63	N	65	2	1	LUL	9.98768	41.462	sternum	1b 0 0	1A	1	1	0	0	0	1	0	0	1	1.02	0	1	1	6.42	0.89375	2	31.4743	Giotrif	2
64	N	60	1	2	RLL	19.7125	42.9405	lung, liver	1b 0 0	1A	1	1	0	1	0	2	0	0	2	2.75	0	1	2.69	36.03	0.865306	2	23.2279	Giotrif	2
65	N	79	2	2	LLL	13.7659	43.2	bone	1b 2 0	3A	3	1	2	1	1	2	0	0	1	62.42	0	0	22.53	88.88	0.951456	1	28.616		#NULL!
66	N	51	1	2	LLL	10.9076	44.6	malignant effusion	1b 0 0	1A	1	1	0	0	0	2	0	0	1	1.48	0	0	#NULL!	#NULL!	0.84	#NULL!	11.8275		#NULL!
67	N	82	2	1	RML	12.7146	44.77	lung	2b 0 0	2A	2	2	0	0	0	2	0	0	1	2.79	1	0	#NULL!	2.29	0.944	1	21.5524		#NULL!
68	Y	72	2	1	RUL	27.4333	46.3667	lung	2a 0 0	1B	1	2	0	1	0	2	0	0	2	2.59	0	0	1.46	1.85	0.936652	1	18.1027		#NULL!
69	N	73	2	2	RUL	10.7433	47	local recurrence	1b 0 0	1A	1	1	0	0	0	2	0	0	1	<1.0	1	0	#NULL!	#NULL!	0.865079	#NULL!	35.5483		#NULL!
70	N	71	2	2	LUL	34.694	47.1333	distal meta	2a 1 0	2A	2	2	1	1	0	2	1	0	1	7.82	0	0	#NULL!	#NULL!	1	2	11.5318	Iressa/Tarceva	1
71	N	52	1	2	RLL	28.9446	47.43	neck, liver	1a 0 0	1A	1	1	0	0	0	1	1	0	1	2.44	0	1	2.06	3.33	0.91623	#NULL!	17.2156		#NULL!
72	N	58	1	2	RUL	8.64066	48.6242	lung	1a 0 0	1A	1	1	0	0	0	1	0	0	1	2.06	0	1	1.85	3.28	0.801325	2	39.9836	Iressa/Tagrisso	2
73	Y	74	2	1	RML	21.5524	49.13	lung	1b 0 0	1A	1	1	0	1	1	2	0	0	2	7.74	1	1	2.87	5.93	0.927083	#NULL!	26.2177		#NULL!
74	Y	52	1	1	LLL	9.88912	51.7	lung, mediastinal L.N, bone, abdomen	1a 1 0	2A	2	1	1	1	0	1	1	0	2	<1.0	1	0	#NULL!	#NULL!	0.947368	#NULL!	36.9938	Tarceva	1
75	N	45	1	2	RUL	46.7844	52.2667	pleura, LN	1a 0 0	1A	1	1	0	1	0	1	0	0	2	1.05	1	0	#NULL!	55.43	0.87037	2	4.6653	Iressa/Tarceva	1
76	N	35	1	2	LLL	18.5626	52.4682	lung	1b 0 0	1A	1	1	0	0	0	2	0	0	1	1.43	0	1	0.82	3.12	0.9	2	33.9055	Iressa	1
77	Y	70	2	1	RUL	48.23	54.4723	lung, effusion	1a 00	1A	1	1	0	0	0	1	0	0	2	1.45	0	1	#NULL!	#NULL!	0.776699	2	6.2423	Iressa/Giotrif	2
78	Y	37	1	1	RUL	8.37782	57.6263	lung	1b 2 0	3A	3	1	2	1	1	1	1	0	2	5.36	0	1	4.79	9.25	0.89	2	49.2485	Tarceva	1
79	Y	59	1	1	RML	33.7413	58.3819	lung	1a 2 0	3A	3	1	2	1	1	2	0	1	2	2.22	0	1	2.33	3.31	0.856354	1	24.6407		#NULL!
80	N	76	2	2	RUL	22.2094	58.5462	lung	1a 0 0	1A	1	1	0	0	0	1	0	0	1	2.2	0	1	2.17	2.65	0	2	36.3368	Iressa/Giotrif	2
81	N	63	1	2	RUL	36.271	59.2333	lung	2a 2 0	3A	3	2	2	1	1	2	0	0	2		0	0	#NULL!	4.34	0.833333	#NULL!	21.4209		#NULL!
82	N	49	1	2	RML	17.6756	59.4333	lung and bone	2a 0 0	1B	1	2	0	1	0	2	0	0	1	1.23	0	1	1.19	1.41	0.883784	2	41.7577	Iressa	1
83	N	49	1	2	RLL	32.2628	60.2218	lung	1a 0 0	1A	1	1	0	0	0	1	0	0	2	1	0	1	#NULL!	#NULL!	0.893617	1	27.9589		#NULL!
84	Y	75	2	2	LLL	46.2587	61.8	lung, and lymph node	2b 0 0	1B	1	2	0	1	0	2	0	0	1	5.7	1	0	3.81	3.3	1	#NULL!	14.653		#NULL!
85	N	67	2	2	LUL	34.6283	62.1333	lung	1a 2 0	3A	3	1	2	1	1	2	0	0	1	12.1	0	0	#NULL!	1.33	0.951515	#NULL!	26.4476	Iressa	1
86	Y	80	2	1	RML	12.386	64.7	lung	2a 0 0	1B	1	2	0	0	0	2	0	0	1	<1.0	1	0	#NULL!	#NULL!	0.960377	#NULL!	51.3511		#NULL!
87	N	34	1	2	LUL	28.2546	64.8	lung	2a 0 0	1B	1	2	0	1	0	2	0	0	1	<1.0	0	0	#NULL!	0.93	0.894602	#NULL!	9.3306		#NULL!
88	Y	61	1	1	RUL	38.9979	65.9055	lung	2a 0 0	1B	1	2	0	0	0	2	0	0	1	5.55	0	1	3.04	2.39	1	#NULL!	26.9076		#NULL!
89	Y	59	1	1	RUL	50.8912	65.9055	lung, LN	1a 0 0	1A	1	1	0	0	0	1	0	0	2	9.75	1	1	#NULL!	14	0.620915	2	15.0144	Tarceva	1
90	Y	51	1	2	RUL	20.2382	67.5333	pleura ( at initial diagnosis)	4 0 0	3A	3	4	0	1	0	2	1	0	1	5.47	0	0	#NULL!	#NULL!	1	#NULL!	44.8789		#NULL!
91	N	65	2	2	LLL	14.2587	68.5333	pleura	4 0 0	3A	3	4	0	1	0	2	0	0	2	13.4	0	0	#NULL!	49.14	0.858586	#NULL!	52.9938		#NULL!
92	N	59	1	2	LLL	27.2361	69.4667	lung	1b 1 0	2A	2	1	1	1	0	2	0	0	1	1.5	0	0	#NULL!	5.95	0.870879	2	20.4353	Iressa	1
93	Y	51	1	1	LUL	18.6283	71.6333	LN 7	1b 0 0	1A	1	1	0	1	0	2	0	0	1	1.94	0	0	#NULL!	#NULL!	1	#NULL!	45.2402		#NULL!
94	N	63	1	2	LUL	25.8891	72.5749	bone	2a 0 0	1B	1	2	0	1	0	2	0	0	1	5.58	0	1	1.04	34.9	0.928962	2	46.6858	Iressa/Tarceva	1
95	N	61	1	1	RLL	38.8994	77.6333	lung	2a 0 0	1B	1	2	0	1	0	2	0	0	1	2.55	0	0	0.47	1.59	0.974286	#NULL!	30.1273		#NULL!
96	N	56	1	2	RML	7.16222	78.5216	lung	1a 0 0	1A	1	1	0	0	0	1	0	0	2	<1.0	0	1	0.89	1.98	0.753695	1	71.3593		#NULL!
97	Y	46	1	2	RUL	34.2012	79.5072	pleura	2a 0 0	1B	1	2	0	0	0	2	0	0	1	2.76	0	1	1.34	7.04	0.914692	2	45.306	Iressa/Tarceva	1
98	Y	77	2	1	RUL	21.8809	79.53	lung	1a 0 0	1A	1	1	0	0	0	1	0	0	1	1.59	0	0	#NULL!	2.09	0.837838	1	50.0698		#NULL!
99	N	67	2	2	RUL	12.5175	79.6333	lymph node	1b 0 0	1A	1	1	0	0	0	2	0	0	2		0	0	#NULL!	#NULL!	0.931507	#NULL!	65.3799		#NULL!
100	Y	61	1	1	RUL	52.4682	82.63	Bone	2a 0 0	1B	1	2	0	0	0	2	0	0	1	2.46	0	0	0.9	0.6	0.862876	#NULL!	28.3532		#NULL!
101	Y	50	1	1	RUL	8.73922	84.6324	mediastinal L.N(PTRC)	2b 0 0	2A	2	2	0	1	0	2	0	0	1	4.83	0	1	2.25	2.13	0.854237	1	75.8932	Tarceva	1
102	Y	53	1	1	LLL	33.6099	90.4333	lung	1a 0 0	1A	1	1	0	0	0	1	0	0	2	1.88	0	0	#NULL!	32.73	0.944444	2	55.2279	Iressa/Tarceva	1
103	N	48	1	2	LUL	14.0616	91	lung	1b0 0	1A	1	1	0	0	0	2	1	0	1	1.45	0	1	#NULL!	#NULL!	0.923333	1	64.4271		#NULL!
104	Y	70	2	1	LUL	91.53	94.7667	bone & lung	2a 0 0	1B	1	2	0	1	0	2	0	0	1		0	0	#NULL!	#NULL!	#NULL!	#NULL!	#NULL!		#NULL!
105	N	55	1	1	RUL	27.9918	96.1333	mediastinal L.N	2a 0 0	1B	1	2	0	0	0	2	0	0	1	2.86	0	0	#NULL!	#NULL!	0.860911	#NULL!	0		#NULL!
106	Y	70	2	1	LUL	22.6694	96.7556	lung	2b 0 0	2A	2	2	0	0	0	2	1	0	1	4.47	0	1	#NULL!	1.27	0.970703	#NULL!	74.0862		#NULL!
107	N	71	2	2	LLL	39.7536	96.9199	local recurrence, lung	1a 0 0	1A	1	1	0	0	0	1	0	0	1	<1.0	1	1	#NULL!	3.39	0.994975	#NULL!	57.1663		#NULL!
108	N	59	1	2	RUL	30.3573	97.0333	distal meta (bone)	1b 0 0	1A	1	1	0	0	0	2	0	0	1		0	1	#NULL!	15.2	1	2	65.0842	Iressa	1
109	N	45	1	1	LLL	38.6037	97.4456	lung	1a 0 0	1A	1	1	0	1	0	1	0	0	2	2.21	0	1	3.46	9.42	0.823129	2	58.8419	Iressa	1
110	Y	60	1	2	RLL	93.6016	99.0554	lung	1a 0 0	1A	1	1	0	0	0	1	0	0	2	1.33	0	1	#NULL!	1.44	0.705882	1	5.4538		#NULL!
111	Y	56	1	1	RLL	104	104	Lung	2a 0 0	1B	1	2	0	1	1	2	1	0	1	43.71	0	1	#NULL!	#NULL!	0.918485	1	#NULL!		#NULL!
112	N	51	1	2	LUL	26.5133	104.633	lung	2a 2 0	3A	3	2	2	1	1	2	0	0	1	1.41	0	0	#NULL!	#NULL!	0.866438	#NULL!	63.9671	Iressa	1
113	N	67	2	1	LUL	88.4435	107.302	lung, bone. LN	1a 0 0	1A	1	1	0	0	0	1	0	0	2	0.4	0	1	0.42	0.79	0.734177	1	62.5544		#NULL!
114	N	62	1	2	RUL	44.7803	107.335	lung	1a 0 0	1A	1	1	0	0	0	1	0	0	2	1.74	0	1	0.64	0.79	0.757895	1	18.8583		#NULL!
115	N	74	2	1	RUL	82.8583	111.08	lung, bone	1b 0 0	1A	1	1	0	0	0	2	0	0	1	2.3	0	1	4.84	19.56	0.876667	2	28.2218	Giotrif	2
116	N	57	1	2	RUL	23.47	111.2	lung(L't)	2a 0 0	1B	1	2	0	1	0	2	0	0	2	1.64	0	1	#NULL!	5.52	0.69	#NULL!	#NULL!		#NULL!
117	N	52	1	2	LUL	56.4107	114.267	liver	1a 1 0	2A	2	1	1	1	0	2	0	0	2	2.25	0	1	1.24	1.69	1	1	57.8563		#NULL!
118	N	54	1	2	LUL	46.2587	116.008	Lung	1a 1 0	2A	2	1	1	1	0	2	0	0	1	1.37	0	1	1.9	3.68	0.554023	2	69.7495	Iressa/Tarceva	1
119	N	42	1	2	LUL	101.552	116.501	spine	2a 2 0	3A	3	2	2	1	1	2	0	0	2	1.72	1	1	0.93	1.47	0.774834	#NULL!	14.9487		#NULL!
120	Y	59	1	2	LUL	66.9	119.359	lung	4 0 0	3A	3	4	0	1	0	1	0	0	2	1.38	1	1	1.05	1.44	0.460123	2	#NULL!	Tarceva	1
121	N	44	1	1	RLL	22.8994	120.509	lung	1a 0 0	1A	1	1	0	0	0	1	0	0	2	1.84	0	1	1.14	1.47	0.770642	2	97.6099	no data	#NULL!
122	N	41	1	2	RML	38.308	127.014	L-spine	1b 0 0	1A	1	1	0	0	0	2	0	0	2	<1.0	0	1	#NULL!	1.53	#NULL!	#NULL!	88.7064		#NULL!
123	N	78	2	2	RUL	60.2546	130.8	lung	1b 0 0	1A	1	1	0	1	0	2	0	0	2	14.16	0	0	#NULL!	2.48	1	#NULL!	68.6324	Iressa	1
